# Supplementary material for: Stability-Guided Formulation of a Light-Sensitive D-LSD Capsule for Clinical Investigation
Source: Pharmaceutics. 2025 Jun 11;17(6):767. doi: 10.3390/pharmaceutics17060767 (PMC12196330; doi:10.3390/pharmaceutics17060767)
Supplement: Supplementary file 1 [file pharmaceutics-17-00767-s001.zip]

Archive with 1 entries (1 files):
- pharmaceutics-3658830-supplementary.pdf
